# Supplementary material for: The role of small proteins in Burkholderia cenocepacia J2315 biofilm formation, persistence and intracellular growth
Source: Biofilm. 2019 Jun 15;1:100001. doi: 10.1016/j.bioflm.2019.100001 (PMC7798474; doi:10.1016/j.bioflm.2019.100001)
Supplement: Supp2 [file mmc2.xlsx]

## Sheet: all mini-proteins 
	Gene Number	Length	Function	Blast result
	BCAL1403A	167	Hypothetical	ABC transporter substr bd prot	XapX dom
	BCAL2555	218	Hypothetical	AbrB transcriptional regulator
	BCAL0629a	206	Hypothetical	acyl dehydratase/Fe-S oxidoreductase
	BCAL0306	275	Hypothetical	anti-anti-sigma regulatory factor
	BCAM1053B	254	Hypothetical	antirepressor
	BCAL3283	269	Hypothetical	antitoxin
	BCAM0268	224	Hypothetical	antitoxin
	BCAM2010	236	Hypothetical	antitoxin
	BCAM2721	269	Hypothetical	ATPase
	BCAM1830	248	Hypothetical	autotransporter adhesin
	BCAL0661	242	Hypothetical	biotin carboxyl carrier prot
	BCAM0525A	191	Hypothetical	chaperon
	BCAL1626	248	Hypothetical	citramalate synthase
	BCAM2487	209	Hypothetical	cobalt transporter
	pBCA047	293	Hypothetical	conjugal transfer protein TraL
	BCAM2349A	296	Hypothetical	cupin
	BCAL0783	122	Hypothetical	cyd operon protein YbgT	ox red outer membrane
	BCAL1794	146	Hypothetical	cytochrome bd biosynthesis
	BCAL1495	257	Hypothetical	DNA bd
	BCAS0540	242	Hypothetical	DNA bd
	BCAL1868	215	Hypothetical	DNA repair ATPase [Burkholderia pseudomallei]
	BCAM0445	287	Hypothetical	exported protein
	BCAL2192	209	Hypothetical	FeS assembly protein IscX [Burkholderia thailandensis]
	BCAM0440	185	Hypothetical	Fe-S prot
	BCAL0112	299	Hypothetical	flagellar FiLT
	BCAL2868	236	Hypothetical	glutaredoxin
	BCAM0705	203	Hypothetical	glycerol kinase
	BCAL3491	254	Hypothetical	glycine zipper 2TM domain protein
	BCAL2297	245	Hypothetical	hemin transporter
	BCAL2378	281	Hypothetical	hemolysin
	BCAL1623	197	Hypothetical	iron ABC transporter permease
	BCAL2232	275	Hypothetical	iron transporter
	BCAM2053	209	Hypothetical	ligA
	BCAL1687	245	Hypothetical	lipoprot
	BCAM1662	299	Hypothetical	lipoprot
	pBCA034	170	Hypothetical	lipoprot
	BCAS0243	296	Hypothetical	LysR transcriptional regulator
	BCAS0331	170	Hypothetical	LysR transcriptional regulator
	BCAM2167	251	Hypothetical	major surface prot
	BCAL0751	140	Hypothetical	membrane
	BCAL0755	209	Hypothetical	membrane
	BCAL0786	266	Hypothetical	membrane
	BCAL0834	206	Hypothetical	membrane
	BCAL1202A	194	Hypothetical	membrane
	BCAL1875	191	Hypothetical	membrane
	BCAL2005	230	Hypothetical	membrane
	BCAL2330	296	Hypothetical	membrane
	BCAL2698	188	Hypothetical	membrane
	BCAL2892	275	Hypothetical	membrane
	BCAL2948	293	Hypothetical	membrane
	BCAL3003	146	Hypothetical	membrane
	BCAL3059A	296	Hypothetical	membrane
	BCAM0902	290	Hypothetical	membrane
	BCAM1325A	122	Hypothetical	membrane
	BCAM1780A	110	Hypothetical	membrane
	BCAM1878A	107	Hypothetical	membrane
	BCAM2164	200	Hypothetical	membrane
	BCAM2640A	227	Hypothetical	membrane
	BCAM2677	194	Hypothetical	membrane
	BCAS0150	134	Hypothetical	membrane
	BCAS0452	212	Hypothetical	membrane
	BCAS0561	296	Hypothetical	membrane DoxX
	BCAL0376a	254	Hypothetical	membrane prot
	BCAL0425	266	Hypothetical	membrane prot
	BCAL0432	170	Hypothetical	membrane prot
	BCAL0512	206	Hypothetical	membrane prot	DUF3185
	BCAL0514	185	Hypothetical	membrane prot
	BCAL0753	200	Hypothetical	membrane prot
	BCAM0634	122	Hypothetical	mercuric reductase
	BCAL3513	284	Hypothetical	multidrug ABC transporter ATPase [Burkholderia cepacia]
	BCAL1454	203	Hypothetical	Na+-dependent transporter of the SNF family
	BCAS0164	299	Hypothetical	NAD(FAD)-dependent dehydrogenase
	BCAM1077	185	Hypothetical	nTP pyrophosphohydrolase including oxidative damage repair enzyme
	BCAL1594	215	Hypothetical	phage related DNA bd prot
	BCAL1954	290	Hypothetical	phophate starvation inducible prot
	BCAM1959	209	Hypothetical	phosphate transporter/nuclease	PIN
	BCAL0728	251	Hypothetical	phospoheptose isomerase
	BCAL3208a	212	Hypothetical	plasmid maintenance
	BCAM2811	263	Hypothetical	polyketide cyclase
	BCAL3510a	251	Hypothetical	prevent host death protein
	BCAM0346	251	Hypothetical	prevent host death protein	antitox
	BCAM0621	275	Hypothetical	prevent host death protein
	BCAL1599b	224	Hypothetical	prokaryotic dksA/traR C4-type zinc finger family protein [Burkholderia pseudomallei]
	BCAL2760	194	Hypothetical	Protein YcaR in KDO2-Lipid A biosynthesis cluster [Candidatus Burkholderia verschuerenii]
	BCAL2140	299	Hypothetical	purine nucleoside phosphorylase
	BCAM1669	299	Hypothetical	purine nucleoside phosphorylase
	BCAM2289	224	Hypothetical	purine nucleoside phosphorylase
	BCAS0573	278	Hypothetical	purine nucleoside phosphorylase
	BCAM2717	251	Hypothetical	purine nucleoside phosphorylase [Burkholderia glumae]
	pBCA052	236	Hypothetical	putative excreted prot
	BCAM2210	266	Hypothetical	putative membrane
	BCAL0978	275	Hypothetical	putative transmembrane
	BCAL2906	218	Hypothetical	RNA bd prot
	BCAL1857	260	Hypothetical	RND transporter
	BCAM2474	185	Hypothetical	rubredoxin-type Fe [Burkholderia multivorans]
	BCAL1496	275	Hypothetical	singal peptide prot	hypo
	BCAS0501	299	Hypothetical	superoxide dismutase
	BCAM2402	293	Hypothetical	thiamine biosynthesis
	BCAM2070	218	Hypothetical	tonB box like
	BCAL0175	290	Hypothetical	toxin	TA module
	BCAM0438	275	Hypothetical	transcriptional regulator
	BCAM1825	176	Hypothetical	transcriptional regulator
	BCAM2416	218	Hypothetical	transcriptional regulator
	BCAM1374	251	Hypothetical	translocase
	pBCA094	242	Hypothetical	twitching motility protein PilT
	BCAM2679	263	Hypothetical	type I phosphodiesterase / nucleotide pyrophosphatase family protein [Burkholderia pseudomallei MSHR684]
	BCAL2514	299	Hypothetical	type I restriction modification
	BCAL1194	299	Hypothetical	type I restriction-modification system methyltransferase subunit
	BCAL1354	263	Hypothetical	type VI secretion	PAAR motif
	BCAM1481	239	Hypothetical	UDP-glucose 4-epimerase [Burkholderia contaminans]
	BCAM0280A	203	Hypothetical	UDP-glucose epimerase
	BCAL0008A	230	Hypothetical	conserved hypothetical	DUF3717
	BCAL1093	161	Hypothetical	conserved hypothetical
	BCAL1499	251	Hypothetical	conserved hypothetical
	BCAL1686	137	Hypothetical	conserved hypothetical
	BCAL2308	146	Hypothetical	conserved hypothetical
	BCAL2997	209	Hypothetical	conserved hypothetical
	BCAM0064	248	Hypothetical	conserved hypothetical
	BCAM0772	137	Hypothetical	conserved hypothetical
	BCAM1280a	278	Hypothetical	conserved hypothetical
	BCAM1749	233	Hypothetical	conserved hypothetical
	BCAM1811	224	Hypothetical	conserved hypothetical
	BCAM2154	242	Hypothetical	conserved hypothetical
	BCAM2207	278	Hypothetical	conserved hypothetical
	BCAM2676	179	Hypothetical	conserved hypothetical
	BCAM2685	155	Hypothetical	conserved hypothetical
	BCAM2712	272	Hypothetical	conserved hypothetical
	BCAS0459	221	Hypothetical	conserved hypothetical
	BCAS0519	245	Hypothetical	conserved hypothetical
	BCAS0636	287	Hypothetical	conserved hypothetical
	BCAS0640	281	Hypothetical	conserved hypothetical
	BCAS0660B	209	Hypothetical	conserved hypothetical
	BCAM1030	284	Hypothetical	hypothetical
	BCAL0083a	257	Hypothetical	hypothetical
	BCAL0084a	179	Hypothetical	hypothetical
	BCAL0085	215	Hypothetical	hypothetical
	BCAL0170	251	Hypothetical	hypothetical	plasmid related
	BCAL0173a	191	Hypothetical	hypothetical	10^-5 conjugational transfer
	BCAL0193	233	Hypothetical	hypothetical
	BCAL0333	203	Hypothetical	hypothetical
	BCAL0431	248	Hypothetical	hypothetical
	BCAL0516	212	Hypothetical	hypothetical
	BCAL0585	230	Hypothetical	hypothetical
	BCAL0607	218	Hypothetical	hypothetical	E-4 transposase
	BCAL0616a	194	Hypothetical	hypothetical
	BCAL0617	221	Hypothetical	hypothetical
	BCAL0683	257	Hypothetical	hypothetical
	BCAL0692	242	Hypothetical	hypothetical
	BCAL0761	290	Hypothetical	hypothetical
	BCAL0928	197	Hypothetical	hypothetical
	BCAL0938a	245	Hypothetical	hypothetical	duf 1272
	BCAL0942	284	Hypothetical	hypothetical
	BCAL0947a	263	Hypothetical	hypothetical
	BCAL0968	194	Hypothetical	hypothetical
	BCAL1024	236	Hypothetical	hypothetical
	BCAL1105	257	Hypothetical	hypothetical
	BCAL1120	203	Hypothetical	hypothetical
	BCAL1129	287	Hypothetical	hypothetical	naast TA
	BCAL1168	251	Hypothetical	hypothetical	PAAR motif
	BCAL1176a	203	Hypothetical	hypothetical	39% Na dep transporter
	BCAL1198	215	Hypothetical	hypothetical
	BCAL1200	200	Hypothetical	hypothetical
	BCAL1236	281	Hypothetical	hypothetical
	BCAL1251	194	Hypothetical	hypothetical
	BCAL1282	170	Hypothetical	hypothetical
	BCAL1393	233	Hypothetical	hypothetical
	BCAL1397	197	Hypothetical	hypothetical
	BCAL1458	152	Hypothetical	hypothetical
	BCAL1539	284	Hypothetical	hypothetical	PXPV repeat (found in different bcc prot, funcion unknown)
	BCAL1572	203	Hypothetical	hypothetical
	BCAL1583	167	Hypothetical	hypothetical
	BCAL1590	188	Hypothetical	hypothetical
	BCAL1601	290	Hypothetical	hypothetical
	BCAL1605	260	Hypothetical	hypothetical
	BCAL1624	245	Hypothetical	hypothetical
	BCAL1635a	218	Hypothetical	hypothetical
	BCAL1667	77	Hypothetical	hypothetical
	BCAL1717A	260	Hypothetical	hypothetical
	BCAL1747A	212	Hypothetical	hypothetical
	BCAL1777a	200	Hypothetical	hypothetical
	BCAL1825	239	Hypothetical	hypothetical	Phosphoenolpyruvate synthase [Candidatus Burkholderia verschuerenii]
	BCAL1900A	110	Hypothetical	hypothetical
	BCAL2006	251	Hypothetical	hypothetical
	BCAL2010	278	Hypothetical	hypothetical
	BCAL2027	209	Hypothetical	hypothetical
	BCAL2055	278	Hypothetical	hypothetical
	BCAL2108	296	Hypothetical	hypothetical
	BCAL2136A	257	Hypothetical	hypothetical
	BCAL2201	227	Hypothetical	hypothetical
	BCAL2273	263	Hypothetical	hypothetical	PAAR motif
	BCAL2275	263	Hypothetical	hypothetical	PAAR motif
	BCAL2312	158	Hypothetical	hypothetical
	BCAL2438	254	Hypothetical	hypothetical
	BCAL2475a	251	Hypothetical	hypothetical	PAAR motif
	BCAL2476	287	Hypothetical	hypothetical
	BCAL2481	266	Hypothetical	hypothetical	XapX dom
	BCAL2510	215	Hypothetical	hypothetical
	BCAL2516	296	Hypothetical	hypothetical
	BCAL2531	170	Hypothetical	hypothetical
	BCAL2532	212	Hypothetical	hypothetical
	BCAL2604	266	Hypothetical	hypothetical
	BCAL2649	188	Hypothetical	hypothetical
	BCAL2734	224	Hypothetical	hypothetical
	BCAL2848	236	Hypothetical	hypothetical
	BCAL2965	290	Hypothetical	hypothetical	helix turn helix
	BCAL2965a	200	Hypothetical	hypothetical
	BCAL2965b	239	Hypothetical	hypothetical
	BCAL2965C	275	Hypothetical	hypothetical
	BCAL2968	209	Hypothetical	hypothetical
	BCAL2969a	257	Hypothetical	hypothetical
	BCAL2971a	212	Hypothetical	hypothetical
	BCAL2971b	212	Hypothetical	hypothetical
	BCAL3007	266	Hypothetical	hypothetical
	BCAL3018	293	Hypothetical	hypothetical
	BCAL3021	245	Hypothetical	hypothetical
	BCAL3031	266	Hypothetical	hypothetical
	BCAL3095	257	Hypothetical	hypothetical
	BCAL3186	230	Hypothetical	hypothetical
	BCAL3298	170	Hypothetical	hypothetical
	BCAL3481	245	Hypothetical	hypothetical
	BCAL3483	260	Hypothetical	hypothetical
	BCAM0001A	191	Hypothetical	hypothetical
	BCAM0005A	212	Hypothetical	hypothetical
	BCAM0025	233	Hypothetical	hypothetical
	BCAM0052	233	Hypothetical	hypothetical
	BCAM0159	296	Hypothetical	hypothetical
	BCAM0174	197	Hypothetical	hypothetical
	BCAM0271	269	Hypothetical	hypothetical
	BCAM0277	275	Hypothetical	hypothetical
	BCAM0282	233	Hypothetical	hypothetical
	BCAM0301	185	Hypothetical	hypothetical
	BCAM0306	188	Hypothetical	hypothetical
	BCAM0344	143	Hypothetical	hypothetical
	BCAM0398	191	Hypothetical	hypothetical
	BCAM0408a	260	Hypothetical	hypothetical
	BCAM0474	251	Hypothetical	hypothetical
	BCAM0494	203	Hypothetical	hypothetical
	BCAM0495a	149	Hypothetical	hypothetical
	BCAM0510	209	Hypothetical	hypothetical
	BCAM0545a	221	Hypothetical	hypothetical
	BCAM0582A	164	Hypothetical	hypothetical
	BCAM0716	287	Hypothetical	hypothetical
	BCAM0718	275	Hypothetical	hypothetical
	BCAM0750	245	Hypothetical	hypothetical
	BCAM0838	236	Hypothetical	hypothetical
	BCAM0895	176	Hypothetical	hypothetical
	BCAM0971	269	Hypothetical	hypothetical
	BCAM1034	293	Hypothetical	hypothetical
	BCAM1046	272	Hypothetical	hypothetical
	BCAM1047	155	Hypothetical	hypothetical
	BCAM1048	83	Hypothetical	hypothetical
	BCAM1049	146	Hypothetical	hypothetical
	BCAM1050	290	Hypothetical	hypothetical
	BCAM1052	176	Hypothetical	hypothetical
	BCAM1052A	290	Hypothetical	hypothetical
	BCAM1053C	242	Hypothetical	hypothetical
	BCAM1061	179	Hypothetical	hypothetical
	BCAM1094	203	Hypothetical	hypothetical
	BCAM1097	233	Hypothetical	hypothetical
	BCAM1164	224	Hypothetical	hypothetical
	BCAM1239	290	Hypothetical	hypothetical
	BCAM1316a	173	Hypothetical	hypothetical
	BCAM1316b	185	Hypothetical	hypothetical
	BCAM1451	212	Hypothetical	hypothetical
	BCAM1480	290	Hypothetical	hypothetical
	BCAM1502	254	Hypothetical	hypothetical
	BCAM1511	248	Hypothetical	hypothetical
	BCAM1512	299	Hypothetical	hypothetical
	BCAM1555	275	Hypothetical	hypothetical
	BCAM1591A	248	Hypothetical	hypothetical
	BCAM1603	299	Hypothetical	hypothetical
	BCAM1604	248	Hypothetical	hypothetical
	BCAM1617	170	Hypothetical	hypothetical
	BCAM1668	257	Hypothetical	hypothetical
	BCAM1697A	281	Hypothetical	hypothetical
	BCAM1739	287	Hypothetical	hypothetical
	BCAM1800	275	Hypothetical	hypothetical
	BCAM1801	209	Hypothetical	hypothetical
	BCAM1859	152	Hypothetical	hypothetical
	BCAM1863	293	Hypothetical	hypothetical
	BCAM1872	290	Hypothetical	hypothetical
	BCAM1876A	200	Hypothetical	hypothetical
	BCAM1895A	119	Hypothetical	hypothetical
	BCAM1903A	143	Hypothetical	hypothetical
	BCAM1908	287	Hypothetical	hypothetical
	BCAM1980	197	Hypothetical	hypothetical
	BCAM1994	206	Hypothetical	hypothetical
	BCAM2062	266	Hypothetical	hypothetical
	BCAM2138	227	Hypothetical	hypothetical
	BCAM2204	281	Hypothetical	hypothetical
	BCAM2209	287	Hypothetical	hypothetical
	BCAM2287	290	Hypothetical	hypothetical
	BCAM2353	230	Hypothetical	hypothetical
	BCAM2358A	230	Hypothetical	hypothetical
	BCAM2400a	278	Hypothetical	hypothetical
	BCAM2504	263	Hypothetical	hypothetical
	BCAM2623	263	Hypothetical	hypothetical
	BCAM2625	227	Hypothetical	hypothetical
	BCAM2635	233	Hypothetical	hypothetical
	BCAM2670	212	Hypothetical	hypothetical
	BCAM2739A	260	Hypothetical	hypothetical	aminoglycoside 6-N-acetyltransferase [35%ID]
	BCAM2745	206	Hypothetical	hypothetical
	BCAS0016	212	Hypothetical	hypothetical
	BCAS0094	197	Hypothetical	hypothetical
	BCAS0188A	263	Hypothetical	hypothetical
	BCAS0194	251	Hypothetical	hypothetical
	BCAS0233	287	Hypothetical	hypothetical
	BCAS0238	185	Hypothetical	hypothetical
	BCAS0238A	215	Hypothetical	hypothetical
	BCAS0244	206	Hypothetical	hypothetical
	BCAS0245A	209	Hypothetical	hypothetical
	BCAS0282	233	Hypothetical	hypothetical
	BCAS0403	191	Hypothetical	hypothetical
	BCAS0428	284	Hypothetical	hypothetical
	BCAS0429	146	Hypothetical	hypothetical
	BCAS0430	269	Hypothetical	hypothetical
	BCAS0468a	221	Hypothetical	hypothetical
	BCAS0535	224	Hypothetical	hypothetical
	BCAS0537	188	Hypothetical	hypothetical
	BCAS0540b	236	Hypothetical	hypothetical
	BCAS0541	128	Hypothetical	hypothetical
	BCAS0544	212	Hypothetical	hypothetical
	BCAS0564	167	Hypothetical	hypothetical	XapX dom
	BCAS0566	278	Hypothetical	hypothetical	XapX dom
	BCAS0569	236	Hypothetical	hypothetical	XapX dom
	BCAS0572	269	Hypothetical	hypothetical
	BCAS0633	281	Hypothetical	hypothetical
	BCAS0660C	203	Hypothetical	hypothetical
	BCAS0773A	185	Hypothetical	hypothetical
	pBCA013	272	Hypothetical	hypothetical
	pBCA015	167	Hypothetical	hypothetical
	pBCA018	266	Hypothetical	hypothetical
	pBCA050	272	Hypothetical	hypothetical
	pBCA063	164	Hypothetical	hypothetical
	pBCA064	296	Hypothetical	hypothetical
	pBCA065	221	Hypothetical	hypothetical
	pBCA066	281	Hypothetical	hypothetical
	pBCA067	260	Hypothetical	hypothetical
	pBCA069	257	Hypothetical	hypothetical
	pBCA070	167	Hypothetical	hypothetical
	pBCA074	284	Hypothetical	hypothetical
	pBCA077	131	Hypothetical	hypothetical
	pBCA079	296	Hypothetical	hypothetical
	pBCA080	209	Hypothetical	hypothetical
	BCAL1401	260	Hypothetical	hypothetical	XapX dom
	BCAL1689	242	MbtH-like protein
	BCAL1622	215	molybdenum-pterin binding protein II
	BCAL1923	257	molybdopterin converting factor subunit 1
	BCAM0803	290	muconolactone delta-isomerase
	BCAL2979	251	NAD-dependent formate dehydrogenase subunit delat
	BCAL0107	206	phage tail protein
	BCAL0215	284	phenylacetate-CoA oxygenase subunit PaaB
	BCAL0735	269	phosphocarrier protein HPr
	BCAL0070	284	plasmid stabilisation system protein
	BCAM0254	278	putative acyl carrier protein
	BCAS0216	254	putative acyl carrier protein
	BCAL2116	269	putative acyl-CoA-binding protein
	BCAL2290	236	putative bacterioferritin ferredoxin protein
	BCAL0604	200	putative cheavy metal binding protein
	BCAM1810	203	putative cold shock protein
	BCAS0455	185	putative CopG family protein
	BCAM1538	299	putative dehydrogenase monooxygenase subunit
	BCAM0815	299	putative DNA binding protein
	BCAM1619	203	putative DNA-binding cold-shock protein
	BCAL1108	281	putative DNA-binding protein
	BCAL2560	284	putative DNA-binding protein
	BCAL2598	212	putative DNA-binding protein
	BCAL3076A	227	putative DNA-binding protein
	BCAM0541	221	putative DNA-binding protein
	BCAM1746	284	putative DNA-binding protein
	BCAS0433	284	putative DNA-binding protein
	BCAM2005A	134	putative entericidin
	BCAM0983A	146	putative entericidin B-like bacteriolytic toxin
	BCAS0190	299	putative H-NS family DNA-binding protein
	BCAS0660A	296	putative H-NS family DNA-binding protein
	pBCA083	263	putative insertion element protein
	BCAM2223	263	putative iron uptake protein
	BCAS0515	203	putative Lambda G-pre-tape measure frameshift protein
	BCAL0272	275	putative lipoprotein
	BCAL0634	284	putative lipoprotein
	BCAL1413A	209	putative lipoprotein
	BCAL1632	248	putative lipoprotein
	BCAL2414	185	putative lipoprotein
	BCAM0121	284	putative lipoprotein
	BCAM0330	173	putative lipoprotein	bcvirB7
	BCAM1656	218	putative lipoprotein
	BCAM1988	143	putative lipoprotein
	BCAM2429a	203	putative lipoprotein
	BCAS0305	296	putative lipoprotein
	BCAL1494	290	putative monooxygenase
	BCAS0693	287	putative monooxygenase
	BCAL1103	212	putative OsmB-like lipoprotein
	BCAL0206A	194	putative outer membrane protein
	BCAM1032	242	putative phage DNA-binding protein
	BCAM1054	275	putative phage DNA-binding protein
	BCAL0105	266	putative phage membrane protein
	BCAM1042	167	putative phage membrane protein
	BCAM1043	158	putative phage membrane protein
	BCAS0511	209	putative phage tail protein gpX
	BCAL0092	113	putative phage tail-associated protein
	BCAL0084	248	putative phage transcriptional activator protein
	BCAL2963	257	putative phage-related DNA-binding protein
	BCAS0458	251	putative phosphocarrier protein
	BCAL1944	299	putative primosomal replication protein
	BCAS0532a	254	putative proline-rich protein Rz1
	BCAM1767	248	putative regulatory protein
	BCAS0173	227	putative tautomerase
	BCAM0257	281	putative transcriptional regulator
	BCAM1305	296	putative transcriptional regulator
	BCAL1815	224	putative transcriptional regulatory protein
	BCAS0581	245	putative transcriptional regulatory protein
	BCAM1775	254	putative transglycosylase associated protein
	BCAL1141	266	putative transposase
	BCAL3252	293	putative transposase
	BCAM1953	266	putative transposase
	BCAM0258	299	repressor protein
	BCAL2458	182	rubredoxin
	BCAL3144	170	rubredoxin
	BCAL1441	227	SirA-like protein
	BCAM1193	242	SpoVT/AbrB family regulatory protein
	BCAL0298	197	sulfur carrier protein ThiS
	BCAL2998	254	transglycosylase associated protein
	BCAL0255	218	translation initiation factor IF-1
	BCAM1618	263	translation initiation factor IF-1
	BCAL0410	263	transposase
	BCAL0416	263	transposase
	BCAL1171	263	transposase
	BCAL1313	263	transposase
	BCAL2310	263	transposase
	BCAL2534	263	transposase
	BCAL2583	263	transposase
	BCAL2592	263	transposase
	BCAL3225	263	transposase
	BCAM1915	263	transposase
	BCAS0718	263	transposase
	BCALr0164	75	tRNA-Ala
	BCALr0217c	75	tRNA-Ala
	BCALr0409c	75	tRNA-Ala
	BCALr2125g	75	tRNA-Ala
	BCALr2231c	75	tRNA-Ala
	BCAMr2491c	75	tRNA-Ala
	BCASr0743c	75	tRNA-Ala
	BCALr0080	75	tRNA-Arg
	BCALr1290	76	tRNA-Arg
	BCALr2458	74	tRNA-Arg
	BCALr3009a	76	tRNA-Arg
	BCALr3009b	76	tRNA-Arg
	BCALr3009c	76	tRNA-Arg
	BCALr0970a	75	tRNA-Asn
	BCALr0970b	75	tRNA-Asn
	BCALr2899a	75	tRNA-Asn
	BCALr2899b	75	tRNA-Asn
	BCALr1993a	76	tRNA-Asp
	BCALr2125a	76	tRNA-Asp
	BCALr2125c	76	tRNA-Asp
	BCALr2125e	76	tRNA-Asp
	BCALr1019d	73	tRNA-Cys
	BCALr2852a	73	tRNA-Cys
	BCALr2125b	75	tRNA-Glu
	BCALr2125d	75	tRNA-Glu
	BCALr2125f	75	tRNA-Glu
	BCALr0218b	73	tRNA-Gly
	BCALr1019a	75	tRNA-Gly
	BCALr1019b	75	tRNA-Gly
	BCALr1019c	75	tRNA-Gly
	BCALr2852b	75	tRNA-Gly
	BCALr2852c	75	tRNA-Gly
	BCALr2852d	75	tRNA-Gly
	BCALr3075	71	tRNA-Gly
	BCALr1625	75	tRNA-His
	BCALr0217b	76	tRNA-Ile
	BCALr0409b	76	tRNA-Ile
	BCALr2311d	76	tRNA-Ile
	BCAMr2491d	76	tRNA-Ile
	BCASr0743d	76	tRNA-Ile
	BCALr1551a	86	tRNA-Leu
	BCALr1551b	86	tRNA-Leu
	BCALr1552	86	tRNA-Leu
	BCALr2006	86	tRNA-Leu
	BCALr2344	84	tRNA-Leu
	BCALr2687	84	tRNA-Leu
	BCAMr2218	84	tRNA-Leu
	BCALr0457	75	tRNA-Lys
	BCALr3205	76	tRNA-Lys
	BCALr0949	76	tRNA-Met
	BCALr1614	76	tRNA-Met
	BCALr2219	76	tRNA-Met
	BCALr2462	76	tRNA-Met
	BCAMr0918	78	tRNA-Met
	BCAMr0727	70	tRNA-OTHER
	BCALr0472	75	tRNA-Phe
	BCALr1279	76	tRNA-Pro
	BCALr1492	76	tRNA-Pro
	BCALr3443	76	tRNA-Pro
	BCAMr1023	94	tRNA-Sec
	BCALr2145	93	tRNA-Ser
	BCALr2281	90	tRNA-Ser
	BCALr3016	87	tRNA-Ser
	BCALr3029	90	tRNA-Ser
	BCALr0218c	74	tRNA-Thr
	BCALr0332	75	tRNA-Thr
	BCALr2994	75	tRNA-Thr
	BCALr00219	75	tRNA-Trp
	BCALr0218a	85	tRNA-Tyr
	BCALr1480	76	tRNA-Val
	BCALr1993b	75	tRNA-Val
	BCALr2236	74	tRNA-Val
	BCALr3484	76	tRNA-Val
	BCAL0323	230	twin arginine translocase protein A
	BCAM2056	278	type III secretion system protein
	BCAL1792	293	YciI-like protein
	BCAM1268a	233	2Fe-2S ferredoxin
	BCAL2349	269	30S ribosomal protein S15
	BCAL2928	254	30S ribosomal protein S16
	BCAL0243	272	30S ribosomal protein S17
	BCAL1943	275	30S ribosomal protein S18
	BCAL0238	275	30S ribosomal protein S19
	BCAL2765	272	30S ribosomal protein S20
	BCAL0115	212	30S ribosomal protein S21
	BCAM0915	212	30S ribosomal protein S21
	BCAS0245	212	30S ribosomal protein S21
	BCAL0796	266	4Fe-4S ferredoxin
	BCAL2050	245	4Fe-4S ferredoxin
	BCAL2460	296	4Fe-4S ferredoxin
	BCAM1821	188	4-oxalocrotonate tautomerase
	BCAL3441	263	50S ribosomal protein L27
	BCAL2714	233	50S ribosomal protein L28
	BCAL0242	194	50S ribosomal protein L29
	BCAL0252	182	50S ribosomal protein L30
	BCAL1905	260	50S ribosomal protein L31 type B
	BCAL0990	179	50S ribosomal protein L32
	BCAL2880	179	50S ribosomal protein L32
	BCAL2715	167	50S ribosomal protein L33
	BCAL0423a	134	50S ribosomal protein L34
	BCAL1483	197	50S ribosomal protein L35
	BCAL0256	116	50S ribosomal protein L36
	BCAL0845	263	acyl carrier protein
	BCAL0995	239	acyl carrier protein
	BCAL2875	239	acyl carrier protein
	BCAM1347	251	acyl carrier protein
	BCAM2733	296	acylphosphatase
	BCAM0358	299	ArsR family regulatory protein
	BCAL0483	299	aspartyl/glutamyl-tRNA amidotransferase subunit C
	BCAL0309	239	BolA-like protein
	BCAL3025	254	cell division topological specificity factor MinE
	BCAL3147	293	co-chaperonin GroES
	BCAM0549	290	co-chaperonin GroES
	BCAM2361A	281	coenzyme PQQ synthesis protein D
	BCAM2364	74	coenzyme PQQ synthesis protein PqqA
	BCAL2732	203	cold shock-like protein
	BCAL3006	203	cold shock-like protein
	BCAL0368	203	cold shock-like protein CspD
	BCAM0504	197	CsbD-like protein
	BCAM0507	191	CsbD-like protein
	BCAL3335	233	DNA-binding protein Fis
	BCAL3530	278	DNA-binding protein HU-alpha
	BCAL3011	203	DNA-directed RNA polymerase subunit omega
	BCAM0909	293	exodeoxyribonuclease VII small subunit
	BCAL0031	269	F0F1 ATP synthase subunit C
	BCAL1002	236	family S33 serine peptidase
	BCAL3502	272	flagellar biosynthesis protein FliQ
	BCAL1525	170	flp type pilus subunit
	BCAS0298	191	flp type pilus subunit
	BCAS0299	191	flp type pilus subunit
	BCAS0300	218	flp type pilus subunit
	BCAL0741	260	glutaredoxin 3
	BCAL1879	239	Hfq
	BCAL1585	272	histone-like DNA-binding phage protein
	BCAL0122	296	histone-like nucleoid-structuring (H-NS) protein
	BCAL0154	293	histone-like nucleoid-structuring (H-NS) protein
	BCAM0238A	296	H-NS histone family protein
	BCAS0551	272	HU DNA-binding protein
	BCAL0168	287
	BCAL0243a	206
	BCAL0355	152
	BCAL1143a	115
	BCAL1633	224
	BCAL2477	146
	BCAL2526	194
	BCAL2535A	233
	BCAL2545a	271
	BCAL2546a	152
	BCALr0075A	133
	BCALr0075B	103
	BCALr0087	74
	BCALr0296	123
	BCALr0914	148
	BCALr1104	116
	BCALr1117	291
	BCALr1708	237
	BCALr1709	266
	BCALr1726	192
	BCALr1899	101
	BCALr2665	249
	BCALr2990	142
	BCAM0065A	242
	BCAM0150A	137
	BCAM0225A	251
	BCAM0458	184
	BCAM1663a	152
	BCAM1752A	152
	BCAM2006b	240
	BCAM2111	281
	BCAM2112a	275
	BCAMr0437	118
	BCAMr1052	74
	BCAMr1592	193
	BCAS0066A	125
	BCAS0566B	209
	BCAS0587a	74
	BCAS0588	283
	BCAS0650a	98
	BCAS0650b	140
	BCASr0269A	121
	BCASr0269B	132
	pBCA081	147
	pBCA082	179
	pBCAr007	74
	pBS011	77
	pBS013	77
	pBS014	155
	pBS019	149
	pBS021	113
	pBS026	89
	pBS027	80
	pBS029	164
	pBS031	74
	pBS034	137
	pBS037	266
	pBS043	89
	pBS045	83
	pBS048	272
	pBS048a	80
	pBS049	83
	pBS052	86
	pBS058	71

## Sheet: non-hypothetical mini-proteins
	Gene Number	Length	Function
	BCAL1689	242	MbtH-like protein
	BCAL1622	215	molybdenum-pterin binding protein II
	BCAL1923	257	molybdopterin converting factor subunit 1
	BCAM0803	290	muconolactone delta-isomerase
	BCAL2979	251	NAD-dependent formate dehydrogenase subunit delat
	BCAL0107	206	phage tail protein
	BCAL0215	284	phenylacetate-CoA oxygenase subunit PaaB
	BCAL0735	269	phosphocarrier protein HPr
	BCAL0070	284	plasmid stabilisation system protein
	BCAM0254	278	putative acyl carrier protein
	BCAS0216	254	putative acyl carrier protein
	BCAL2116	269	putative acyl-CoA-binding protein
	BCAL2290	236	putative bacterioferritin ferredoxin protein
	BCAL0604	200	putative cheavy metal binding protein
	BCAM1810	203	putative cold shock protein
	BCAS0455	185	putative CopG family protein
	BCAM1538	299	putative dehydrogenase monooxygenase subunit
	BCAM0815	299	putative DNA binding protein
	BCAM1619	203	putative DNA-binding cold-shock protein
	BCAL1108	281	putative DNA-binding protein
	BCAL2560	284	putative DNA-binding protein
	BCAL2598	212	putative DNA-binding protein
	BCAL3076A	227	putative DNA-binding protein
	BCAM0541	221	putative DNA-binding protein
	BCAM1746	284	putative DNA-binding protein
	BCAS0433	284	putative DNA-binding protein
	BCAM2005A	134	putative entericidin
	BCAM0983A	146	putative entericidin B-like bacteriolytic toxin
	BCAS0190	299	putative H-NS family DNA-binding protein
	BCAS0660A	296	putative H-NS family DNA-binding protein
	pBCA083	263	putative insertion element protein
	BCAM2223	263	putative iron uptake protein
	BCAS0515	203	putative Lambda G-pre-tape measure frameshift protein
	BCAL0272	275	putative lipoprotein
	BCAL0634	284	putative lipoprotein
	BCAL1413A	209	putative lipoprotein
	BCAL1632	248	putative lipoprotein
	BCAL2414	185	putative lipoprotein
	BCAM0121	284	putative lipoprotein
	BCAM0330	173	putative lipoprotein
	BCAM1656	218	putative lipoprotein
	BCAM1988	143	putative lipoprotein
	BCAM2429a	203	putative lipoprotein
	BCAS0305	296	putative lipoprotein
	BCAL1494	290	putative monooxygenase
	BCAS0693	287	putative monooxygenase
	BCAL1103	212	putative OsmB-like lipoprotein
	BCAL0206A	194	putative outer membrane protein
	BCAM1032	242	putative phage DNA-binding protein
	BCAM1054	275	putative phage DNA-binding protein
	BCAL0105	266	putative phage membrane protein
	BCAM1042	167	putative phage membrane protein
	BCAM1043	158	putative phage membrane protein
	BCAS0511	209	putative phage tail protein gpX
	BCAL0092	113	putative phage tail-associated protein
	BCAL0084	248	putative phage transcriptional activator protein
	BCAL2963	257	putative phage-related DNA-binding protein
	BCAS0458	251	putative phosphocarrier protein
	BCAL1944	299	putative primosomal replication protein
	BCAS0532a	254	putative proline-rich protein Rz1
	BCAM1767	248	putative regulatory protein
	BCAS0173	227	putative tautomerase
	BCAM0257	281	putative transcriptional regulator
	BCAM1305	296	putative transcriptional regulator
	BCAL1815	224	putative transcriptional regulatory protein
	BCAS0581	245	putative transcriptional regulatory protein
	BCAM1775	254	putative transglycosylase associated protein
	BCAL1141	266	putative transposase
	BCAL3252	293	putative transposase
	BCAM1953	266	putative transposase
	BCAM0258	299	repressor protein
	BCAL2458	182	rubredoxin
	BCAL3144	170	rubredoxin
	BCAL1441	227	SirA-like protein
	BCAM1193	242	SpoVT/AbrB family regulatory protein
	BCAL0298	197	sulfur carrier protein ThiS
	BCAL2998	254	transglycosylase associated protein
	BCAL0255	218	translation initiation factor IF-1
	BCAM1618	263	translation initiation factor IF-1
	BCAL0410	263	transposase
	BCAL0416	263	transposase
	BCAL1171	263	transposase
	BCAL1313	263	transposase
	BCAL2310	263	transposase
	BCAL2534	263	transposase
	BCAL2583	263	transposase
	BCAL2592	263	transposase
	BCAL3225	263	transposase
	BCAM1915	263	transposase
	BCAS0718	263	transposase
	BCALr0164	75	tRNA-Ala
	BCALr0217c	75	tRNA-Ala
	BCALr0409c	75	tRNA-Ala
	BCALr2125g	75	tRNA-Ala
	BCALr2231c	75	tRNA-Ala
	BCAMr2491c	75	tRNA-Ala
	BCASr0743c	75	tRNA-Ala
	BCALr0080	75	tRNA-Arg
	BCALr1290	76	tRNA-Arg
	BCALr2458	74	tRNA-Arg
	BCALr3009a	76	tRNA-Arg
	BCALr3009b	76	tRNA-Arg
	BCALr3009c	76	tRNA-Arg
	BCALr0970a	75	tRNA-Asn
	BCALr0970b	75	tRNA-Asn
	BCALr2899a	75	tRNA-Asn
	BCALr2899b	75	tRNA-Asn
	BCALr1993a	76	tRNA-Asp
	BCALr2125a	76	tRNA-Asp
	BCALr2125c	76	tRNA-Asp
	BCALr2125e	76	tRNA-Asp
	BCALr1019d	73	tRNA-Cys
	BCALr2852a	73	tRNA-Cys
	BCALr2125b	75	tRNA-Glu
	BCALr2125d	75	tRNA-Glu
	BCALr2125f	75	tRNA-Glu
	BCALr0218b	73	tRNA-Gly
	BCALr1019a	75	tRNA-Gly
	BCALr1019b	75	tRNA-Gly
	BCALr1019c	75	tRNA-Gly
	BCALr2852b	75	tRNA-Gly
	BCALr2852c	75	tRNA-Gly
	BCALr2852d	75	tRNA-Gly
	BCALr3075	71	tRNA-Gly
	BCALr1625	75	tRNA-His
	BCALr0217b	76	tRNA-Ile
	BCALr0409b	76	tRNA-Ile
	BCALr2311d	76	tRNA-Ile
	BCAMr2491d	76	tRNA-Ile
	BCASr0743d	76	tRNA-Ile
	BCALr1551a	86	tRNA-Leu
	BCALr1551b	86	tRNA-Leu
	BCALr1552	86	tRNA-Leu
	BCALr2006	86	tRNA-Leu
	BCALr2344	84	tRNA-Leu
	BCALr2687	84	tRNA-Leu
	BCAMr2218	84	tRNA-Leu
	BCALr0457	75	tRNA-Lys
	BCALr3205	76	tRNA-Lys
	BCALr0949	76	tRNA-Met
	BCALr1614	76	tRNA-Met
	BCALr2219	76	tRNA-Met
	BCALr2462	76	tRNA-Met
	BCAMr0918	78	tRNA-Met
	BCAMr0727	70	tRNA-OTHER
	BCALr0472	75	tRNA-Phe
	BCALr1279	76	tRNA-Pro
	BCALr1492	76	tRNA-Pro
	BCALr3443	76	tRNA-Pro
	BCAMr1023	94	tRNA-Sec
	BCALr2145	93	tRNA-Ser
	BCALr2281	90	tRNA-Ser
	BCALr3016	87	tRNA-Ser
	BCALr3029	90	tRNA-Ser
	BCALr0218c	74	tRNA-Thr
	BCALr0332	75	tRNA-Thr
	BCALr2994	75	tRNA-Thr
	BCALr00219	75	tRNA-Trp
	BCALr0218a	85	tRNA-Tyr
	BCALr1480	76	tRNA-Val
	BCALr1993b	75	tRNA-Val
	BCALr2236	74	tRNA-Val
	BCALr3484	76	tRNA-Val
	BCAL0323	230	twin arginine translocase protein A
	BCAM2056	278	type III secretion system protein
	BCAL1792	293	YciI-like protein
	BCAM1268a	233	2Fe-2S ferredoxin
	BCAL2349	269	30S ribosomal protein S15
	BCAL2928	254	30S ribosomal protein S16
	BCAL0243	272	30S ribosomal protein S17
	BCAL1943	275	30S ribosomal protein S18
	BCAL0238	275	30S ribosomal protein S19
	BCAL2765	272	30S ribosomal protein S20
	BCAL0115	212	30S ribosomal protein S21
	BCAM0915	212	30S ribosomal protein S21
	BCAS0245	212	30S ribosomal protein S21
	BCAL0796	266	4Fe-4S ferredoxin
	BCAL2050	245	4Fe-4S ferredoxin
	BCAL2460	296	4Fe-4S ferredoxin
	BCAM1821	188	4-oxalocrotonate tautomerase
	BCAL3441	263	50S ribosomal protein L27
	BCAL2714	233	50S ribosomal protein L28
	BCAL0242	194	50S ribosomal protein L29
	BCAL0252	182	50S ribosomal protein L30
	BCAL1905	260	50S ribosomal protein L31 type B
	BCAL0990	179	50S ribosomal protein L32
	BCAL2880	179	50S ribosomal protein L32
	BCAL2715	167	50S ribosomal protein L33
	BCAL0423a	134	50S ribosomal protein L34
	BCAL1483	197	50S ribosomal protein L35
	BCAL0256	116	50S ribosomal protein L36
	BCAL0845	263	acyl carrier protein
	BCAL0995	239	acyl carrier protein
	BCAL2875	239	acyl carrier protein
	BCAM1347	251	acyl carrier protein
	BCAM2733	296	acylphosphatase
	BCAM0358	299	ArsR family regulatory protein
	BCAL0483	299	aspartyl/glutamyl-tRNA amidotransferase subunit C
	BCAL0309	239	BolA-like protein
	BCAL3025	254	cell division topological specificity factor MinE
	BCAL3147	293	co-chaperonin GroES
	BCAM0549	290	co-chaperonin GroES
	BCAM2361A	281	coenzyme PQQ synthesis protein D
	BCAM2364	74	coenzyme PQQ synthesis protein PqqA
	BCAL2732	203	cold shock-like protein
	BCAL3006	203	cold shock-like protein
	BCAL0368	203	cold shock-like protein CspD
	BCAM0504	197	CsbD-like protein
	BCAM0507	191	CsbD-like protein
	BCAL3335	233	DNA-binding protein Fis
	BCAL3530	278	DNA-binding protein HU-alpha
	BCAL3011	203	DNA-directed RNA polymerase subunit omega
	BCAM0909	293	exodeoxyribonuclease VII small subunit
	BCAL0031	269	F0F1 ATP synthase subunit C
	BCAL1002	236	family S33 serine peptidase
	BCAL3502	272	flagellar biosynthesis protein FliQ
	BCAL1525	170	flp type pilus subunit
	BCAS0298	191	flp type pilus subunit
	BCAS0299	191	flp type pilus subunit
	BCAS0300	218	flp type pilus subunit
	BCAL0741	260	glutaredoxin 3
	BCAL1879	239	Hfq
	BCAL1585	272	histone-like DNA-binding phage protein
	BCAL0122	296	histone-like nucleoid-structuring (H-NS) protein
	BCAL0154	293	histone-like nucleoid-structuring (H-NS) protein
	BCAM0238A	296	H-NS histone family protein
	BCAS0551	272	HU DNA-binding protein

## Sheet: hypotheticals similar to known
	Gene Number	Length	Function	Blast result
	BCAL1403A	167	Hypothetical	ABC transporter substr bd prot
	BCAL2555	218	Hypothetical	AbrB transcriptional regulator
	BCAL0629a	206	Hypothetical	acyl dehydratase/Fe-S oxidoreductase
	BCAL0306	275	Hypothetical	anti-anti-sigma regulatory factor
	BCAM1053B	254	Hypothetical	antirepressor
	BCAL3283	269	Hypothetical	antitoxin
	BCAM0268	224	Hypothetical	antitoxin
	BCAM2010	236	Hypothetical	antitoxin
	BCAM2721	269	Hypothetical	ATPase
	BCAM1830	248	Hypothetical	autotransporter adhesin
	BCAL0661	242	Hypothetical	biotin carboxyl carrier prot
	BCAM0525A	191	Hypothetical	chaperon
	BCAL1626	248	Hypothetical	citramalate synthase
	BCAM2487	209	Hypothetical	cobalt transporter
	pBCA047	293	Hypothetical	conjugal transfer protein TraL
	BCAM2349A	296	Hypothetical	cupin
	BCAL0783	122	Hypothetical	cyd operon protein YbgT
	BCAL1794	146	Hypothetical	cytochrome bd biosynthesis
	BCAL1495	257	Hypothetical	DNA bd
	BCAS0540	242	Hypothetical	DNA bd
	BCAL1868	215	Hypothetical	DNA repair ATPase [Burkholderia pseudomallei]
	BCAM0445	287	Hypothetical	exported protein
	BCAL2192	209	Hypothetical	FeS assembly protein IscX [Burkholderia thailandensis]
	BCAM0440	185	Hypothetical	Fe-S prot
	BCAL0112	299	Hypothetical	flagellar FiLT
	BCAL2868	236	Hypothetical	glutaredoxin
	BCAM0705	203	Hypothetical	glycerol kinase
	BCAL3491	254	Hypothetical	glycine zipper 2TM domain protein
	BCAL2297	245	Hypothetical	hemin transporter
	BCAL2378	281	Hypothetical	hemolysin
	BCAL1623	197	Hypothetical	iron ABC transporter permease
	BCAL2232	275	Hypothetical	iron transporter
	BCAM2053	209	Hypothetical	ligA
	BCAL1687	245	Hypothetical	lipoprot
	BCAM1662	299	Hypothetical	lipoprot
	pBCA034	170	Hypothetical	lipoprot
	BCAS0243	296	Hypothetical	LysR transcriptional regulator
	BCAS0331	170	Hypothetical	LysR transcriptional regulator
	BCAM2167	251	Hypothetical	major surface prot
	BCAL0751	140	Hypothetical	membrane
	BCAL0755	209	Hypothetical	membrane
	BCAL0786	266	Hypothetical	membrane
	BCAL0834	206	Hypothetical	membrane
	BCAL1202A	194	Hypothetical	membrane
	BCAL1875	191	Hypothetical	membrane
	BCAL2005	230	Hypothetical	membrane
	BCAL2330	296	Hypothetical	membrane
	BCAL2698	188	Hypothetical	membrane
	BCAL2892	275	Hypothetical	membrane
	BCAL2948	293	Hypothetical	membrane
	BCAL3003	146	Hypothetical	membrane
	BCAL3059A	296	Hypothetical	membrane
	BCAM0902	290	Hypothetical	membrane
	BCAM1325A	122	Hypothetical	membrane
	BCAM1780A	110	Hypothetical	membrane
	BCAM1878A	107	Hypothetical	membrane
	BCAM2164	200	Hypothetical	membrane
	BCAM2640A	227	Hypothetical	membrane
	BCAM2677	194	Hypothetical	membrane
	BCAS0150	134	Hypothetical	membrane
	BCAS0452	212	Hypothetical	membrane
	BCAS0561	296	Hypothetical	membrane DoxX
	BCAL0376a	254	Hypothetical	membrane prot
	BCAL0425	266	Hypothetical	membrane prot
	BCAL0432	170	Hypothetical	membrane prot
	BCAL0512	206	Hypothetical	membrane prot
	BCAL0514	185	Hypothetical	membrane prot
	BCAL0753	200	Hypothetical	membrane prot
	BCAM0634	122	Hypothetical	mercuric reductase
	BCAL3513	284	Hypothetical	multidrug ABC transporter ATPase [Burkholderia cepacia]
	BCAL1454	203	Hypothetical	Na+-dependent transporter of the SNF family
	BCAS0164	299	Hypothetical	NAD(FAD)-dependent dehydrogenase
	BCAM1077	185	Hypothetical	nTP pyrophosphohydrolase including oxidative damage repair enzyme
	BCAL1594	215	Hypothetical	phage related DNA bd prot
	BCAL1954	290	Hypothetical	phophate starvation inducible prot
	BCAM1959	209	Hypothetical	phosphate transporter/nuclease
	BCAL0728	251	Hypothetical	phospoheptose isomerase
	BCAL3208a	212	Hypothetical	plasmid maintenance
	BCAM2811	263	Hypothetical	polyketide cyclase
	BCAL3510a	251	Hypothetical	prevent host death protein
	BCAM0346	251	Hypothetical	prevent host death protein
	BCAM0621	275	Hypothetical	prevent host death protein
	BCAL1599b	224	Hypothetical	prokaryotic dksA/traR C4-type zinc finger family protein [Burkholderia pseudomallei]
	BCAL2760	194	Hypothetical	Protein YcaR in KDO2-Lipid A biosynthesis cluster [Candidatus Burkholderia verschuerenii]
	BCAL2140	299	Hypothetical	purine nucleoside phosphorylase
	BCAM1669	299	Hypothetical	purine nucleoside phosphorylase
	BCAM2289	224	Hypothetical	purine nucleoside phosphorylase
	BCAS0573	278	Hypothetical	purine nucleoside phosphorylase
	BCAM2717	251	Hypothetical	purine nucleoside phosphorylase [Burkholderia glumae]
	pBCA052	236	Hypothetical	putative excreted prot
	BCAM2210	266	Hypothetical	putative membrane
	BCAL0978	275	Hypothetical	putative transmembrane
	BCAL2906	218	Hypothetical	RNA bd prot
	BCAL1857	260	Hypothetical	RND transporter
	BCAM2474	185	Hypothetical	rubredoxin-type Fe [Burkholderia multivorans]
	BCAL1496	275	Hypothetical	singal peptide prot
	BCAS0501	299	Hypothetical	superoxide dismutase
	BCAM2402	293	Hypothetical	thiamine biosynthesis
	BCAM2070	218	Hypothetical	tonB box like
	BCAL0175	290	Hypothetical	toxin
	BCAM0438	275	Hypothetical	transcriptional regulator
	BCAM1825	176	Hypothetical	transcriptional regulator
	BCAM2416	218	Hypothetical	transcriptional regulator
	BCAM1374	251	Hypothetical	translocase
	pBCA094	242	Hypothetical	twitching motility protein PilT
	BCAM2679	263	Hypothetical	type I phosphodiesterase / nucleotide pyrophosphatase family protein [Burkholderia pseudomallei MSHR684]
	BCAL2514	299	Hypothetical	type I restriction modification
	BCAL1194	299	Hypothetical	type I restriction-modification system methyltransferase subunit
	BCAL1354	263	Hypothetical	type VI secretion
	BCAM1481	239	Hypothetical	UDP-glucose 4-epimerase [Burkholderia contaminans]
	BCAM0280A	203	Hypothetical	UDP-glucose epimerase

## Sheet: hypothetics without similarity 
						fold change treated/untreated
	Gene Number	Length	Function	Blast result		TOB	H2O2	tbH2O2	CHX	low FE	low oxygen	heat	low pH	RPKM Biofilm
	BCAL0008A	230	Hypothetical	conserved hypothetical			-1.53846			1.554				210.431
	BCAL1093	161	Hypothetical	conserved hypothetical			-1.7301	-1.93424						21.0909
	BCAL1499	251	Hypothetical	conserved hypothetical					3.47		5.246	2.296		60.5981
	BCAL1686	137	Hypothetical	conserved hypothetical					2.216					5.59207
	BCAL2308	146	Hypothetical	conserved hypothetical			3.917				2.996		2.591	1547.47
	BCAL2997	209	Hypothetical	conserved hypothetical										2.67076
	BCAM0064	248	Hypothetical	conserved hypothetical		0.386	9.51	2.038	0.437		5.474	1.536	1.814	134.256
	BCAM0772	137	Hypothetical	conserved hypothetical					46.58			1.657		10.6462
	BCAM1280a	278	Hypothetical	conserved hypothetical										124.265
	BCAM1749	233	Hypothetical	conserved hypothetical							-1.94553			21.7584
	BCAM1811	224	Hypothetical	conserved hypothetical			-1.5015				-1.9084			570.818
	BCAM2154	242	Hypothetical	conserved hypothetical				-1.53374			7.243	4.523		15.9041
	BCAM2207	278	Hypothetical	conserved hypothetical				2.028			2.022	6.538	1.89	608.334
	BCAM2676	179	Hypothetical	conserved hypothetical							2.032	1.519		11.1984
	BCAM2685	155	Hypothetical	conserved hypothetical			18.1	4.991		-1.51286	21.91	-1.57233	1.745	888.207
	BCAM2712	272	Hypothetical	conserved hypothetical			-1.60514	-3.08642						142.65
	BCAS0459	221	Hypothetical	conserved hypothetical			-1.76367				-1.85185			8.09662
	BCAS0519	245	Hypothetical	conserved hypothetical							-1.6129	-4.21941
	BCAS0636	287	Hypothetical	conserved hypothetical			19.01	11.98				34.25		3.8219
	BCAS0640	281	Hypothetical	conserved hypothetical			43.51	16.72	2.412		2.853	22.68		1.92748
	BCAS0660B	209	Hypothetical	conserved hypothetical										0.582621
	BCAM1030	284	Hypothetical	hypothetical		2.21					-1.60514			5.32943
	BCAL0083a	257	Hypothetical	hypothetical										0.0816297
	BCAL0084a	179	Hypothetical	hypothetical										0.80333
	BCAL0085	215	Hypothetical	hypothetical										6.04839
	BCAL0170	251	Hypothetical	hypothetical			1.831							3.02808
	BCAL0173a	191	Hypothetical	hypothetical										2.89315
	BCAL0193	233	Hypothetical	hypothetical		10.06			6.008	1.592	1.566	2.705	2.746	442.085
	BCAL0333	203	Hypothetical	hypothetical										2.43471
	BCAL0431	248	Hypothetical	hypothetical				1.545			1.709			58.1222
	BCAL0516	212	Hypothetical	hypothetical							1.733		1.502	648.448
	BCAL0585	230	Hypothetical	hypothetical					3.934				1.88	48.136
	BCAL0607	218	Hypothetical	hypothetical		2.18								54.9918
	BCAL0616a	194	Hypothetical	hypothetical			-1.63132	-1.68067		2.194	1.75			17.0537
	BCAL0617	221	Hypothetical	hypothetical				1.581						163.215
	BCAL0683	257	Hypothetical	hypothetical		4.36	102.1	63.8			3.91	2.467	1.809	4135.29
	BCAL0692	242	Hypothetical	hypothetical										12.3538
	BCAL0761	290	Hypothetical	hypothetical										19.3802
	BCAL0928	197	Hypothetical	hypothetical			-1.75439				4.095	3.925		91.9679
	BCAL0938a	245	Hypothetical	hypothetical		2.03					2.096			13.0226
	BCAL0942	284	Hypothetical	hypothetical										47.5806
	BCAL0947a	263	Hypothetical	hypothetical										1.03335
	BCAL0968	194	Hypothetical	hypothetical			-2.43902							21.2345
	BCAL1024	236	Hypothetical	hypothetical										138.067
	BCAL1105	257	Hypothetical	hypothetical			14.48	3.705						70.6646
	BCAL1120	203	Hypothetical	hypothetical								1.55		13.8918
	BCAL1129	287	Hypothetical	hypothetical		6.266		3.807		2.6	4.359			6.52168
	BCAL1168	251	Hypothetical	hypothetical		0.436						1.637	2.008	21.3493
	BCAL1176a	203	Hypothetical	hypothetical										2.57534
	BCAL1198	215	Hypothetical	hypothetical										0.262658
	BCAL1200	200	Hypothetical	hypothetical										6.32958
	BCAL1236	281	Hypothetical	hypothetical			1.653	3.124				2.726	-2.0202	23.1728
	BCAL1251	194	Hypothetical	hypothetical					7.229					14.6594
	BCAL1282	170	Hypothetical	hypothetical		0.344	1.709	1.715			4.169	2.014		524.481
	BCAL1393	233	Hypothetical	hypothetical			2.354	1.636			1.955	1.589		0.814735
	BCAL1397	197	Hypothetical	hypothetical										12.4889
	BCAL1458	152	Hypothetical	hypothetical							5.432	2.271		179.689
	BCAL1539	284	Hypothetical	hypothetical					5.532	1.911			1.527	20.2101
	BCAL1572	203	Hypothetical	hypothetical							-2.15517			2.28268
	BCAL1583	167	Hypothetical	hypothetical										0.696537
	BCAL1590	188	Hypothetical	hypothetical			3.196							0.546304
	BCAL1601	290	Hypothetical	hypothetical							-5.37634		1.551	0.822503
	BCAL1605	260	Hypothetical	hypothetical										7.76553
	BCAL1624	245	Hypothetical	hypothetical				1.735			2.549		1.555	41.8522
	BCAL1635a	218	Hypothetical	hypothetical					2.501		1.922	-5.88235		2.3222
	BCAL1667	77	Hypothetical	hypothetical			4.07	2.943			-1.55521			2.58573
	BCAL1717A	260	Hypothetical	hypothetical		2.164								3.39542
	BCAL1747A	212	Hypothetical	hypothetical			4.432	2.144		-1.90476	3.118			458.055
	BCAL1777a	200	Hypothetical	hypothetical							-1.94553		-1.66113	0.10327
	BCAL1825	239	Hypothetical	hypothetical						-2.18341	-2.18341		-2.079	61.4995
	BCAL1900A	110	Hypothetical	hypothetical										88.0569
	BCAL2006	251	Hypothetical	hypothetical										12.3628
	BCAL2010	278	Hypothetical	hypothetical			-1.5083					1.599		202.841
	BCAL2027	209	Hypothetical	hypothetical			1.808	2.937			5.147	3.727		59.5071
	BCAL2055	278	Hypothetical	hypothetical				-1.7762			-4.2735			1.64027
	BCAL2108	296	Hypothetical	hypothetical					4.718					33.8833
	BCAL2136A	257	Hypothetical	hypothetical				1.757			2.752			0.789814
	BCAL2201	227	Hypothetical	hypothetical			5.408	1.533			2.159			21.1883
	BCAL2273	263	Hypothetical	hypothetical							#REF!			2.53802
	BCAL2275	263	Hypothetical	hypothetical							#REF!			5.50441
	BCAL2312	158	Hypothetical	hypothetical				-1.60256		3.741	2.373		2.1	5.40614
	BCAL2438	254	Hypothetical	hypothetical										12.435
	BCAL2475a	251	Hypothetical	hypothetical			-1.63934	-1.63934			-1.88324	1.97		75.761
	BCAL2476	287	Hypothetical	hypothetical		0.368	-1.58228	-1.57978			-2.40385	2.345		44.2326
	BCAL2481	266	Hypothetical	hypothetical							-1.65017			12.0035
	BCAL2510	215	Hypothetical	hypothetical										0.255384
	BCAL2516	296	Hypothetical	hypothetical		0.221					2.305			166.261
	BCAL2531	170	Hypothetical	hypothetical										2.4302
	BCAL2532	212	Hypothetical	hypothetical		0.386	1.582	1.712	0.486		-2.80899	-1.74825		432.605
	BCAL2604	266	Hypothetical	hypothetical			-1.65289				3.347			57.2566
	BCAL2649	188	Hypothetical	hypothetical				-1.56006						329.355
	BCAL2734	224	Hypothetical	hypothetical		3.717	3.717	1.8			14.91	2.029		491.126
	BCAL2848	236	Hypothetical	hypothetical			1.62	2.457		1.924		-1.95695	2.286	134.214
	BCAL2965	290	Hypothetical	hypothetical		2.842	2.057	1.673						8.68126
	BCAL2965a	200	Hypothetical	hypothetical										62.7507
	BCAL2965b	239	Hypothetical	hypothetical										10.1031
	BCAL2965C	275	Hypothetical	hypothetical							1.654			10.0546
	BCAL2968	209	Hypothetical	hypothetical										10.7914
	BCAL2969a	257	Hypothetical	hypothetical										109.26
	BCAL2971a	212	Hypothetical	hypothetical										17.0584
	BCAL2971b	212	Hypothetical	hypothetical							2.23	-2.20751	2.312	9.34577
	BCAL3007	266	Hypothetical	hypothetical								3.487		43.6202
	BCAL3018	293	Hypothetical	hypothetical		2.088	1.954	1.745						50.9264
	BCAL3021	245	Hypothetical	hypothetical										19.207
	BCAL3031	266	Hypothetical	hypothetical										16.5136
	BCAL3095	257	Hypothetical	hypothetical			-1.51057				6.532			46.5713
	BCAL3186	230	Hypothetical	hypothetical		0.435								712.97
	BCAL3298	170	Hypothetical	hypothetical				1.667			5.565			708.677
	BCAL3481	245	Hypothetical	hypothetical			-1.5949	-1.79533			-1.71233			40.371
	BCAL3483	260	Hypothetical	hypothetical			-1.76678	-2.44499			-1.94932		1.535	71.8191
	BCAM0001A	191	Hypothetical	hypothetical										23.0805
	BCAM0005A	212	Hypothetical	hypothetical										6.72079
	BCAM0025	233	Hypothetical	hypothetical			1.859			-1.5083	2.084		-1.89036	51.3877
	BCAM0052	233	Hypothetical	hypothetical				-1.54799			1.626	1.632		51.7351
	BCAM0159	296	Hypothetical	hypothetical		3.006								5.23585
	BCAM0174	197	Hypothetical	hypothetical			-2.73224	-2.07469			-2.7933	-2.04499		16.9499
	BCAM0271	269	Hypothetical	hypothetical		11.57	1.812				1.734			233.866
	BCAM0277	275	Hypothetical	hypothetical							59.98			19.732
	BCAM0282	233	Hypothetical	hypothetical					2.882		4.937			44.955
	BCAM0301	185	Hypothetical	hypothetical		0.456					5.453			10.5869
	BCAM0306	188	Hypothetical	hypothetical		0.408					51.3			1.34751
	BCAM0344	143	Hypothetical	hypothetical										13.8331
	BCAM0398	191	Hypothetical	hypothetical		0.453	-1.72117					-2.10084		25.3895
	BCAM0408a	260	Hypothetical	hypothetical										0.467509
	BCAM0474	251	Hypothetical	hypothetical		0.374						-1.51057		66.1643
	BCAM0494	203	Hypothetical	hypothetical							-2.35849			0.776614
	BCAM0495a	149	Hypothetical	hypothetical								-1.52672		0.256622
	BCAM0510	209	Hypothetical	hypothetical			-1.53374	-2.57732						12.4826
	BCAM0545a	221	Hypothetical	hypothetical					0.31					31.807
	BCAM0582A	164	Hypothetical	hypothetical			1.608	1.541						4.90303
	BCAM0716	287	Hypothetical	hypothetical							-3.663			1.57748
	BCAM0718	275	Hypothetical	hypothetical							-2.7027			0.479051
	BCAM0750	245	Hypothetical	hypothetical			-3.92157	-2.47525			-1.72117	-1.84843		4.00881
	BCAM0838	236	Hypothetical	hypothetical		2.466					-1.85529			8.58408
	BCAM0895	176	Hypothetical	hypothetical		5.362	14.18	1.562			28.02		5.724	426.783
	BCAM0971	269	Hypothetical	hypothetical		0.164		-1.61812			-2.08768			619.468
	BCAM1034	293	Hypothetical	hypothetical		2.737	1.575							2.38496
	BCAM1046	272	Hypothetical	hypothetical		2.191	2.319	1.544						3.66127
	BCAM1047	155	Hypothetical	hypothetical		2.635	2.063				1.733			2.63116
	BCAM1048	83	Hypothetical	hypothetical			2.144							1.25082
	BCAM1049	146	Hypothetical	hypothetical		2.764	2.305				1.839			1.39143
	BCAM1050	290	Hypothetical	hypothetical		2.735	2.424				1.754			4.14454
	BCAM1052	176	Hypothetical	hypothetical			1.624				1.581	1.542	1.671	489.797
	BCAM1052A	290	Hypothetical	hypothetical										119.388
	BCAM1053C	242	Hypothetical	hypothetical			-2.12766	-2.15054			-2.04082			48.1179
	BCAM1061	179	Hypothetical	hypothetical							-2.78552			3.46222
	BCAM1094	203	Hypothetical	hypothetical							-1.7452			0.166999
	BCAM1097	233	Hypothetical	hypothetical						-1.5528	#REF!			36.1175
	BCAM1164	224	Hypothetical	hypothetical			2.063	3.218			3.706			36.4633
	BCAM1239	290	Hypothetical	hypothetical			3.806	1.771			2.048	2.265		67.2473
	BCAM1316a	173	Hypothetical	hypothetical			1.87	1.749		-1.50376	1.816	7.728		26.3508
	BCAM1316b	185	Hypothetical	hypothetical						-1.78891		5.76		2.92692
	BCAM1451	212	Hypothetical	hypothetical				-1.60772			3.686	-2.63852	1.875	99.0608
	BCAM1480	290	Hypothetical	hypothetical							27.64			45.9065
	BCAM1502	254	Hypothetical	hypothetical							117.9	1.626		15.5971
	BCAM1511	248	Hypothetical	hypothetical			-1.53374				2.073			34.4446
	BCAM1512	299	Hypothetical	hypothetical		3.699								1.11974
	BCAM1555	275	Hypothetical	hypothetical						1.507				5.03955
	BCAM1591A	248	Hypothetical	hypothetical			1.555			-1.54083		1.713		11.1252
	BCAM1603	299	Hypothetical	hypothetical										32.6157
	BCAM1604	248	Hypothetical	hypothetical				-1.50602						86.4104
	BCAM1617	170	Hypothetical	hypothetical				-1.92678			1.758			43.2177
	BCAM1668	257	Hypothetical	hypothetical				1.999						151.166
	BCAM1697A	281	Hypothetical	hypothetical										1.48259
	BCAM1739	287	Hypothetical	hypothetical			2.181							130.291
	BCAM1800	275	Hypothetical	hypothetical							2.16	1.929		101.924
	BCAM1801	209	Hypothetical	hypothetical								1.514		56.1511
	BCAM1859	152	Hypothetical	hypothetical										1.82372
	BCAM1863	293	Hypothetical	hypothetical				-1.55521			3.451			11.422
	BCAM1872	290	Hypothetical	hypothetical							1.755			47.6218
	BCAM1876A	200	Hypothetical	hypothetical										1.32461
	BCAM1895A	119	Hypothetical	hypothetical										0
	BCAM1903A	143	Hypothetical	hypothetical										0.0675543
	BCAM1908	287	Hypothetical	hypothetical							-1.69779			0.812316
	BCAM1980	197	Hypothetical	hypothetical			-1.59744	-1.53139			-1.5949			6.34021
	BCAM1994	206	Hypothetical	hypothetical						1.524				0.426326
	BCAM2062	266	Hypothetical	hypothetical			-3.7594	-3.14465		-2.7933	4.694		-2.68817	15.1451
	BCAM2138	227	Hypothetical	hypothetical										33.5626
	BCAM2204	281	Hypothetical	hypothetical		2.424	-2.71739	-3.04878			-4.06504	-1.74216		35.5406
	BCAM2209	287	Hypothetical	hypothetical							19.74	1.722		112.099
	BCAM2287	290	Hypothetical	hypothetical							1.777	1.506	-1.5456	227.045
	BCAM2353	230	Hypothetical	hypothetical				1.832						135.931
	BCAM2358A	230	Hypothetical	hypothetical										45.3501
	BCAM2400a	278	Hypothetical	hypothetical		0.315					3.737			95.9678
	BCAM2504	263	Hypothetical	hypothetical		3.048		-2.68097	2.077			2.952	-1.5456	99.9148
	BCAM2623	263	Hypothetical	hypothetical									-1.65289	1197.82
	BCAM2625	227	Hypothetical	hypothetical		3.245					2.561			36.0392
	BCAM2635	233	Hypothetical	hypothetical									-1.51057	51.5444
	BCAM2670	212	Hypothetical	hypothetical				1.545			3.547			41.9892
	BCAM2739A	260	Hypothetical	hypothetical		0.478					5.567	-1.70068		31.3956
	BCAM2745	206	Hypothetical	hypothetical			-2.0284	-1.96078			-2.77008			33.2415
	BCAS0016	212	Hypothetical	hypothetical			-1.77936	-1.94175						6.45018
	BCAS0094	197	Hypothetical	hypothetical										7.90712
	BCAS0188A	263	Hypothetical	hypothetical		10.52								10.8361
	BCAS0194	251	Hypothetical	hypothetical							5.768			14.776
	BCAS0233	287	Hypothetical	hypothetical			1.754				-1.70358			1.67536
	BCAS0238	185	Hypothetical	hypothetical			1.777	2.984			1.625			93.1071
	BCAS0238A	215	Hypothetical	hypothetical			1.619				-2.21729			56.1684
	BCAS0244	206	Hypothetical	hypothetical		0.152			0.203		-1.79533	-2.03252		978.554
	BCAS0245A	209	Hypothetical	hypothetical										2245.82
	BCAS0282	233	Hypothetical	hypothetical			-1.97628	-1.63934		-1.5083	-2.82486			14.8115
	BCAS0403	191	Hypothetical	hypothetical		0.497	-1.70358			-2.39234			-3.0303	0.918242
	BCAS0428	284	Hypothetical	hypothetical										0.223992
	BCAS0429	146	Hypothetical	hypothetical							-1.79533			1.36593
	BCAS0430	269	Hypothetical	hypothetical										0.712677
	BCAS0468a	221	Hypothetical	hypothetical							2.457			6.09723
	BCAS0535	224	Hypothetical	hypothetical			-2.32019				-1.97628
	BCAS0537	188	Hypothetical	hypothetical			-4.2735				-2.7027	-2.32558		164.832
	BCAS0540b	236	Hypothetical	hypothetical
	BCAS0541	128	Hypothetical	hypothetical		5.049	83.62	6.573		2.603	2.164			9.40491
	BCAS0544	212	Hypothetical	hypothetical			128.3	9.617					1.552
	BCAS0564	167	Hypothetical	hypothetical						1.639	-1.82149	-1.50376		1.23933
	BCAS0566	278	Hypothetical	hypothetical										7.06644
	BCAS0569	236	Hypothetical	hypothetical							4.823			3.47141
	BCAS0572	269	Hypothetical	hypothetical				1.545		-1.82482		1.968	-2.00401	0.494951
	BCAS0633	281	Hypothetical	hypothetical					2.504			1.85		2.18936
	BCAS0660C	203	Hypothetical	hypothetical										1.38181
	BCAS0773A	185	Hypothetical	hypothetical			-1.84162				-2.02429			17.2488
	pBCA013	272	Hypothetical	hypothetical										8.96836
	pBCA015	167	Hypothetical	hypothetical									1.57	5.18394
	pBCA018	266	Hypothetical	hypothetical										11.0614
	pBCA050	272	Hypothetical	hypothetical				-1.98413			-1.5625			201.128
	pBCA063	164	Hypothetical	hypothetical										4.99698
	pBCA064	296	Hypothetical	hypothetical										2.7373
	pBCA065	221	Hypothetical	hypothetical										3.26922
	pBCA066	281	Hypothetical	hypothetical										3.92068
	pBCA067	260	Hypothetical	hypothetical				1.907					1.669	3.42718
	pBCA069	257	Hypothetical	hypothetical				1.712						0.888592
	pBCA070	167	Hypothetical	hypothetical						1.767				0.344878
	pBCA074	284	Hypothetical	hypothetical										2.74924
	pBCA077	131	Hypothetical	hypothetical		2.119	1.861	3.115	0.447					0.554978
	pBCA079	296	Hypothetical	hypothetical										40.1029
	pBCA080	209	Hypothetical	hypothetical			1.545				-2.95858			21.837
	BCAL1401	260	Hypothetical	hypothetical							1.776	1.622	-1.7762	13.2852
